# Supplementary material for: Exposure to Ambient NO2 Increases the Risk of Dry Eye Syndrome in Females: An 11-Year Population-Based Study
Source: Int J Environ Res Public Health. 2021 Jun 26;18(13):6860. doi: 10.3390/ijerph18136860 (PMC8296916; doi:10.3390/ijerph18136860)
Supplement: Supplementary file 1 [file ijerph-18-06860-s001.zip]

Archive with 1 entries (1 files):
- ijerph-1240672-supplementary.pdf
